# Supplementary material for: Pathology-oriented multiplexing enables integrative disease mapping
Source: Nature. 2025 Jul 18;644(8076):516–26. doi: 10.1038/s41586-025-09225-2 (PMC12350167; doi:10.1038/s41586-025-09225-2)
Supplement: Supplementary file 3 — Supplementary Tables 1–9. [file 41586_2025_9225_MOESM3_ESM.zip]

Archive with 9 entries (9 files):
- 2023-11-20558D-s3/R3_Table_S1.xlsx
- 2023-11-20558D-s3/R3_Table_S2.xlsx
- 2023-11-20558D-s3/R3_Table_S3.xlsx
- 2023-11-20558D-s3/R3_Table_S4.xlsx
- 2023-11-20558D-s3/R3_Table_S5.xlsx
- 2023-11-20558D-s3/R3_Table_S6.xlsx
- 2023-11-20558D-s3/R3_Table_S7.xlsx
- 2023-11-20558D-s3/R3_Table_S8.xlsx
- 2023-11-20558D-s3/R3_Table_S9.xlsx
