# Supplementary material for: Pathology-oriented multiplexing enables integrative disease mapping
Source: Nature. 2025 Jul 18;644(8076):516–26. doi: 10.1038/s41586-025-09225-2 (PMC12350167; doi:10.1038/s41586-025-09225-2)
Supplement: Supplementary file 3 — Supplementary Tables 1–9. [file 41586_2025_9225_MOESM3_ESM.zip › 2023-11-20558D-s3/R3_Table_S1.xlsx]

## Sheet: TS1
	Table S1. Antibody panel for Figure 2
	Protein	Target
	α-SMA (ACTA2)	Vascular smooth muscle cell and myofibroblast
	ANXA3	Parietal epithelial cells
	Aquaporin 2	Collecting ducts
	Calreticulin	Endoplasmic reticulum
	CD3	T cells
	CD9	Parietal epithelial cells activation and exosomes
	DACH1	Podocytes and distal tubular epithelial cells
	DRAQ5™	dsDNA
	EEA1	Early endosome
	Endomucin	Endothelial cells
	Ezrin	Plasma membrane-microfilament linker
	Fibronectin	Extracellular matrix
	GATA3	Mesangial cells
	Glucocorticoid receptor	Glucocorticoid signaling
	IL-1RA	Tubular epithelial cells
	Integrin-β1	Cell-cell and cell-extracellular matrix adhesion
	Lamin B1	Nuclear membrane
	LAMP1	Lysosome
	Nephrin	Podocytes (slit diaphragm)
	OAT1	Proximal tubular epithelial cells
	p-c-Jun	JNK signaling
	p-ribosomal protein S6	mTOR signaling
	p57	Podocytes
	PDGFRβ	Fibroblasts and mesangial cells
	Podocin	Podocytes (slit diaphragm)
	Podoplanin	Podocytes (cell membrane), parietal epithelial cells
	Proteasome 20S LMP7	Immunoproteasome
	RAB7	Late endosome and lysosome
	RAP1GAP	Regulation of cell adhesion through inactivation of Rap1
	Synaptopodin	Podocytes (actin cytoskeleton)
	Tyrosine hydroxylase	Sympathetic nerve
	Vimentin	Podocytes (intermediate filament), fibroblasts
	ZO-1	Tight junction
	5mC	DNA methylation
