# Supplementary material for: Pathology-oriented multiplexing enables integrative disease mapping
Source: Nature. 2025 Jul 18;644(8076):516–26. doi: 10.1038/s41586-025-09225-2 (PMC12350167; doi:10.1038/s41586-025-09225-2)
Supplement: Supplementary file 3 — Supplementary Tables 1–9. [file 41586_2025_9225_MOESM3_ESM.zip › 2023-11-20558D-s3/R3_Table_S2.xlsx]

## Sheet: TS2
	Table S2. Cluster description for Figure 2
	Cluster*	High contributors	Cluster name
	1	Calreticulin, IL-1RA	Epithelial endoplasmic reticulum
	2	CD9	Exosomes
	3	Endomucin	Endothelial cells
	4	Synaptopodin, Podocin, Nephrin	Podocytes (foot processes and slit diphragm)
	5	ANXA3, Podoplanin	Parietal epithelial cells (PECs)
	6	LMP7	Proteosome
	7	PDGFRβ	Fibroblasts and mesangial cells
	8	p-rp-S6	mTOR signaling
	9	α-SMA (ACTA2)	Myofibroblasts
	12	Lamin B1, DRAQ5™	Nuclear lamina
	13	Glucocorticoid receptor, DRAQ5™	Cell stress (GR)
	14	Fibronectin	Extracellular matrix (ECM) 1
	15	ZO-1	Tight junctions (TJs)
	16	LAMP1	Lysosomes
	17	RAP1GAP	Distal nephron
	19	DRAQ5™	dsDNA
	20	DACH1, p57, DRAQ5™	Podocyte nuclei (Podocytes 1)
	21	p-c-Jun	JNK-signaling
	22	Integrin β1	ECM remodeling
	23	RAB7	Endocytosis
	24	OAT1	Proximal tubules
	25	Vimentin	Podocyte cytoskeleton (Podocytes 2)
	26	EEA1	Early endosomes
	27	Ezrin	Epithelial cytoskeleton
	28	GATA3, DRAQ5™	Mesangial cells
	29	5mC	DNA methylation
	30	Tyrosine hydroxylase	Sympathetic system
		*Clusters not listed were considered as background clusters.
