# Supplementary material for: Pathology-oriented multiplexing enables integrative disease mapping
Source: Nature. 2025 Jul 18;644(8076):516–26. doi: 10.1038/s41586-025-09225-2 (PMC12350167; doi:10.1038/s41586-025-09225-2)
Supplement: Supplementary file 3 — Supplementary Tables 1–9. [file 41586_2025_9225_MOESM3_ESM.zip › 2023-11-20558D-s3/R3_Table_S3.xlsx]

## Sheet: TS3
	Table S3. Antibody panel for Figure 3
	Protein	Target
	ACE2	Proximal tubular epithelial cells
	AIFM1	Mitochondria
	α-SMA (ACTA2)	Vascular smooth muscle cell and myofibroblast
	ANXA3	Parietal epithelial cells
	β-catenin	Adherens junction, Wnt signaling
	c-Fos	AP-1 transcription factor
	Calpain small subunit 1	Calcium-dependent protease
	Calpastatin	Inhibitor of calpain
	Calreticulin	Endoplasmic reticulum
	CD3	T cells
	CD4	Th cells
	CD41	Immune cells
	CD42b	Platelets
	CD44	Activated parietal epithelial cells and immune cells
	CD68	Macrophages
	Claudin-1	Tight junction, pariatal epithelial cells
	Collagen IV	Extracellular matrix
	Collagen type III	Extracellular matrix
	Collagen V	Extracellular matrix
	Cyclin B1	Cell cycle
	Cytokeratin 19	Collecting ducts
	Cytokeratin 8	Collecting ducts
	DACH1	Podocytes and distal tubular epithelial cells
	DRAQ5™	dsDNA
	EEA1	Early endosome
	EHD3	Glomerular endothelial cells
	Fibronectin	Extracellular matrix
	FKBP5	Regulation of glucocorticoid receptor activity
	Glucocorticoid receptor	Glucocorticoid signaling
	Glycophorin A	Red blood cells
	GRP78	Endoplasmic reticulum stress
	HSD11B2	Collecting ducts, oxidation of cortisol to cortisone
	KIM-1	Proximal tubular epithelial cell injury
	IBA1	Podocytes and macrophages
	IL-1RA	Tubular epithelial cells
	Integrin-β1	Cell-cell and cell-extracellular matrix adhesion, microvesicles
	LAMP1	Lysosome
	LC3B	Autophagosome
	LEL	Distal tubular epithelial cells, collecting ducts and endothelial cells
	LTL	Proximal tubular epithelial cells
	MPO	Neutrophils
	Nephrin	Podocytes (slit diaphragm)
	p-c-Jun	JNK signaling
	p-Ezrin	Plasma membrane-microfilament linker
	p-ribosomal protein S6	mTOR signaling
	p-STAT3	JAK/STAT signaling
	p62/SQSTM1	Autophagy
	PCNA	Cell proliferation
	PDI	Endoplasmic reticulum
	Phospho-Histone H3	Cell cycle
	Phospho-Erk1/2	MAPK/ERK signaling
	Proteasome 20S LMP7	Immunoproteasome
	RAB7	Late endosome and lysosome
	RAP1GAP	Regulation of cell adhesion through inactivation of Rap1
	SR-B1	Proximal tubular epithelial cells
	Talin1	Cell adhesion
	TRPC6	Intracellular Ca2+ influx
	Ubiquityl-Histone H2B	Post-translational modifications
	Vimentin	Podocytes (intermediate filament), fibroblasts
	vWF	Endothelial cells
	WT1	Podocyte cytoplasm
