# Supplementary material for: Pathology-oriented multiplexing enables integrative disease mapping
Source: Nature. 2025 Jul 18;644(8076):516–26. doi: 10.1038/s41586-025-09225-2 (PMC12350167; doi:10.1038/s41586-025-09225-2)
Supplement: Supplementary file 3 — Supplementary Tables 1–9. [file 41586_2025_9225_MOESM3_ESM.zip › 2023-11-20558D-s3/R3_Table_S4.xlsx]

## Sheet: TS4
	Table S4. Cluster description for Figure 3
	Cluster*	High contributors	Cluster name
	0	IBA1, p-Erk1-2, Nephrin	Podocytes (physiology)
	1	Talin-1	Mechanotransduction
	2	Cyclin B1, p-ezrin, ACE2, SR-B1, LTL	Proximal tubules (microtubules)
	3	Collagen IV	Extracellular matrix remodeling 3
	6	Calreticulin, GRP78	ER stress
	7	Collagen III	Extracellular matrix remodeling 2
	9	Integrin β1	Microvesicles
	11	RAP1GAP, p-rp-S6, Calreticulin, p62, IL-1RA, Calpain small subunit 1, Calpastatin, LEL	Nephron 1 (metabolism)
	12	α-SMA (ACTA2)	Myofibroblasts
	13	ANXA3, MPO, Proteasome 20S LMP7	Immune cells and tubules interaction
	14	Integrin β1, ANXA3	Nephron 3 (integrin)
	15	Vimentin, WT1	Podocytes (metabolism)
	17	DRAQ5™, PCNA, Ubiquityl-Histone H2B, FKBP5, Glucocorticoid receptor	Post-translational modifications (cell cycle)
	18	CD68	Macrophages
	19	AIFM1, TRPC6	TRPC6-mediated metabolism in proximal tubules
	20	Claudin-1, Proteasome 20S LMP7, EHD3	Cell adhesion (glomerular endothelial cells)
	21	LAMP1	Lysosomes
	22	vWF	Endothelial cells
	24	LEL	Nephron 4 (distal tubules)
	25	Fibronectin	Extracellular matrix remodeling 1
	26	DACH1, PCNA, Ubiquityl-Histone H2B, β-catenin, FKBP5, Glucocorticoid receptor	Post-translational modifications (podocytes)
	28	Collagen V, Collagen IV	Extracellular matrix remodeling 4
	31	CD41	Immune cells (activation)
	32	p-rp-S6, Talin-1, CD41	mTOR-mediated cell adhesion
	37	Proteasome 20S LMP7, p-Erk1-2, Talin-1, Calpain small subunit 1, Calpastatin	Cytoskeleton (metabolism)
	39	DRAQ5™, Ubiquityl-Histone H2B, β-catenin, FKBP5	Glucocorticoid signaling suppression
	41	IL-1RA, Cytokeratin 19, HSD11B2	Nephron 2 (metabolism)
	44	DRAQ5™	Normal nuclei
		*Clusters not listed were considered as background clusters.
