# Supplementary material for: Pathology-oriented multiplexing enables integrative disease mapping
Source: Nature. 2025 Jul 18;644(8076):516–26. doi: 10.1038/s41586-025-09225-2 (PMC12350167; doi:10.1038/s41586-025-09225-2)
Supplement: Supplementary file 3 — Supplementary Tables 1–9. [file 41586_2025_9225_MOESM3_ESM.zip › 2023-11-20558D-s3/R3_Table_S5.xlsx]

## Sheet: TS5
	Table S5. scRNA sequencing statistics (Adapted from Schaub et al)
		Cell type	Group	Comparison group	Gene symbol	Normalized mean gene counts group	Normalized mean gene counts comparison group	p-value	log2 fold change
		ECs	SGLT2i	Control	FN1	4.33604	6.14326	0	-0.502626
		ECs	SGLT2i	Control	COL4A2	1.05003	0.794542	0	0.402242
		ECs	SGLT2i	Control	COL3A1	0.59336	1.18831	6e-05	-1.00193
		ECs	DKD	Control	COL3A1	0.383437	1.18831	8e-05	-1.63185
		ECs	DKD	Control	COL4A2	0.960924	0.794542	0.00041	0.274299
		ECs	SGLT2i	Control	COL4A1	1.11323	0.94339	0.01013	0.238828
		ECs	DKD	Control	ITGB1	3.58287	3.30883	0.01056	0.114793
		ECs	DKD	Control	FN1	4.76695	6.14326	0.01305	-0.365937
		ECs	SGLT2i	Control	ITGB1	3.03873	3.30883	0.29611	-0.122856
		ECs	DKD	Control	ACTA2	0.0687393	0.0299945	0.37499	1.19644
		ECs	DKD	Control	PDGFRB	0.0595442	0.0424313	0.45655	0.488832
		ECs	DKD	Control	COL4A3	0.0184443	0.00097607	0.55095	4.24005
		ECs	SGLT2i	Control	PDGFRA	0.0106581	0.000854384	0.71948	3.64092
		ECs	DKD	Control	COL4A4	0.0131466	0.00293639	0.72394	2.16258
		ECs	DKD	Control	PDGFRA	0.0149257	0.000854384	0.78811	4.12677
		ECs	SGLT2i	Control	PDGFRB	0.0365888	0.0424313	0.80299	-0.213729
		ECs	SGLT2i	Control	COL4A3	0.0119049	0.00097607	0.80626	3.60843
		ECs	DKD	Control	COL4A1	0.819727	0.94339	0.85874	-0.202711
		ECs	SGLT2i	Control	ACTA2	0.0354995	0.0299945	0.91856	0.2431
		ECs	SGLT2i	Control	COL4A4	0.0036629	0.00293639	0.97092	0.318943
		Mes-Fib-VSMC	SGLT2i	Control	ITGB1	3.61729	3.64425	0.8297	-0.0107103
		Mes-Fib-VSMC	SGLT2i	Control	PDGFRA	0.241319	0.00573332	0.1042	5.39543
		Mes-Fib-VSMC	SGLT2i	Control	PDGFRB	2.65028	1.84115	0.0001	0.52554
		Mes-Fib-VSMC	SGLT2i	Control	ACTA2	7.83649	6.86363	0.16421	0.191234
		Mes-Fib-VSMC	SGLT2i	Control	FN1	0.606041	0.792396	0.05221	-0.386806
		Mes-Fib-VSMC	SGLT2i	Control	COL4A1	0.501091	0.311143	0.04287	0.687497
		Mes-Fib-VSMC	SGLT2i	Control	COL4A2	0.890853	0.713133	0.08405	0.321017
		Mes-Fib-VSMC	SGLT2i	Control	COL4A3	0.0527501	0.0165963	0.71246	1.66831
		Mes-Fib-VSMC	SGLT2i	Control	COL4A4	0.095273	0.0128006	0.25867	2.89586
		Mes-Fib-VSMC	SGLT2i	Control	COL3A1	0.763867	0.565977	0.65576	0.432578
		Mes-Fib-VSMC	DKD	Control	ITGB1	3.68328	3.64425	0.97976	0.0153721
		Mes-Fib-VSMC	DKD	Control	PDGFRA	0.203393	0.00573332	0.14274	5.14875
		Mes-Fib-VSMC	DKD	Control	PDGFRB	1.88336	1.84115	0.75142	0.0326977
		Mes-Fib-VSMC	DKD	Control	ACTA2	3.27877	6.86363	0	-1.06582
		Mes-Fib-VSMC	DKD	Control	FN1	0.833515	0.792396	0.43802	0.0729872
		Mes-Fib-VSMC	DKD	Control	COL4A1	0.420933	0.311143	0.01719	0.436014
		Mes-Fib-VSMC	DKD	Control	COL4A2	0.708164	0.713133	0.40939	-0.010087
		Mes-Fib-VSMC	DKD	Control	COL4A3	0.0679335	0.0165963	0.30471	2.03326
		Mes-Fib-VSMC	DKD	Control	COL4A4	0.101046	0.0128006	0.10616	2.98073
		Mes-Fib-VSMC	DKD	Control	COL3A1	0.657728	0.565977	0.48441	0.216748
		PCT	DKD	Control	TRPC6	0	0	100	0
		PCT	DKD	Control	FKBP5	0.42358	0.266319	0	0.669477
		PCT	DKD	Control	CALR	0.62678	0.561978	0.00019	0.157445
		PCT	DKD	Control	BAX	0.263738	0.246459	0.00066	0.0977567
		PCT	DKD	Control	CLDN7	0.145615	0.0976868	0.0012	0.575924
		PCT	SGLT2i	Control	CLDN7	0.190336	0.0976868	0.00268	0.96231
		PCT	DKD	Control	DDIT3	0.116682	0.0899166	0.01044	0.375928
		PCT	SGLT2i	Control	DDIT3	0.15738	0.0899166	0.0118	0.807592
		PCT	DKD	Control	ITGB1	0.311585	0.246187	0.0363	0.339868
		PCT	SGLT2i	Control	BAX	0.272601	0.246459	0.05217	0.145445
		PCT	SGLT2i	Control	JUN	0.0933286	0.0769295	0.07239	0.278783
		PCT	SGLT2i	Control	FKBP5	0.231998	0.266319	0.07359	-0.199042
		PCT	DKD	Control	TLN1	0.154603	0.15659	0.10777	-0.0184284
		PCT	DKD	Control	CLDN2	0.337942	0.5015	0.20331	-0.569474
		PCT	DKD	Control	XBP1	0.157095	0.173198	0.2117	-0.140789
		PCT	DKD	Control	NR3C1	0.212217	0.242289	0.22917	-0.191187
		PCT	SGLT2i	Control	XBP1	0.179582	0.173198	0.23206	0.0522176
		PCT	DKD	Control	AIFM1	0.645348	0.7153	0.26948	-0.148471
		PCT	DKD	Control	JUN	0.0780236	0.0769295	0.28348	0.0203742
		PCT	SGLT2i	Control	CDH1	0.0572478	0.0540977	0.28626	0.0816546
		PCT	SGLT2i	Control	HSPA5	0.41316	0.382311	0.30668	0.111955
		PCT	SGLT2i	Control	AIFM1	0.642513	0.7153	0.37261	-0.154824
		PCT	SGLT2i	Control	TNFRSF10B	0.0391023	0.0278584	0.41735	0.489144
		PCT	SGLT2i	Control	TLN1	0.177038	0.15659	0.42256	0.177065
		PCT	SGLT2i	Control	CALR	0.5844	0.561978	0.46067	0.0564434
		PCT	DKD	Control	ORAI2	0.0453406	0.0338227	0.47541	0.422811
		PCT	DKD	Control	HSPA5	0.251705	0.382311	0.50793	-0.603011
		PCT	SGLT2i	Control	NR3C1	0.212284	0.242289	0.55147	-0.190729
		PCT	DKD	Control	CDH1	0.0212179	0.0540977	0.61574	-1.35028
		PCT	SGLT2i	Control	ORAI2	0.0401405	0.0338227	0.64244	0.247065
		PCT	DKD	Control	TNFRSF10B	0.0307343	0.0278584	0.67621	0.141742
		PCT	SGLT2i	Control	FOS	0.0430977	0.0223217	0.68673	0.949161
		PCT	SGLT2i	Control	ITGB1	0.20155	0.246187	0.69596	-0.288619
		PCT	SGLT2i	Control	ATF6	0.10546	0.155305	0.70955	-0.55841
		PCT	DKD	Control	NFATC3	0.0500193	0.0696828	0.83114	-0.478317
		PCT	DKD	Control	STIM1	0.01084	0.0110699	0.85527	-0.0302817
		PCT	SGLT2i	Control	CCL2	0.00949805	0.0245947	0.86613	-1.37265
		PCT	DKD	Control	CCL2	0.0153865	0.0245947	0.87967	-0.676688
		PCT	SGLT2i	Control	STIM1	0.0110985	0.0110699	0.88309	0.0037212
		PCT	SGLT2i	Control	NFATC3	0.0588624	0.0696828	0.93178	-0.243456
		PCT	DKD	Control	FOS	0.0327484	0.0223217	0.95609	0.552977
		PCT	SGLT2i	Control	NFATC2	0.000795562	0	0.9581	29.5674
		PCT	DKD	Control	NFATC2	0.000348832	0	0.96609	28.378
		PCT	DKD	Control	NFATC4	0.0016191	0	0.96609	30.5925
		PCT	SGLT2i	Control	CLDN2	0.493234	0.5015	0.97048	-0.023976
		PCT	DKD	Control	ATF6	0.0993748	0.155305	0.97392	-0.644154
		PCT	SGLT2i	Control	NFATC4	0.000319498	0	0.97904	28.2512
		PCT	SGLT2i	Control	TRPC6	0.00012885	0	0.97904	26.9411
		PCT	DKD	Control	NFATC1	0.00066006	0.00168223	0.98409	-1.3497
		PCT	SGLT2i	Control	NFATC1	0.00126275	0.00168223	0.99542	-0.413811
		GECs	DKD	Control	COL4A4	0	0	100	0
		GECs	DKD	Control	COL4A1	4.04758	1.9294	0	1.06891
		GECs	DKD	Control	COL4A2	4.78168	2.21848	0	1.10795
		GECs	DKD	Control	ITGB1	3.44939	2.59113	0.00253	0.412762
		GECs	SGLT2i	Control	COL4A1	2.57535	1.9294	0.00652	0.416616
		GECs	SGLT2i	Control	COL4A2	2.80585	2.21848	0.05393	0.338867
		GECs	SGLT2i	Control	ITGB1	3.16383	2.59113	0.07674	0.288095
		GECs	SGLT2i	Control	PDGFRB	0.0550344	0.0176094	0.55674	1.64398
		GECs	SGLT2i	Control	ACTA2	0.0588747	0.050065	0.68354	0.233846
		GECs	SGLT2i	Control	COL3A1	0.0042998	0.015316	0.87581	-1.8327
		GECs	DKD	Control	FN1	0.0286323	0.00235883	0.89695	3.6015
		GECs	DKD	Control	ACTA2	0.0186796	0.050065	0.90202	-1.42234
		GECs	SGLT2i	Control	COL4A4	0.00351491	0	0.91787	31.7108
		GECs	SGLT2i	Control	FN1	0.0380132	0.00235883	0.93739	4.01036
		GECs	DKD	Control	COL4A3	0.00457935	0	0.94974	32.0925
		GECs	DKD	Control	PDGFRA	0.00304616	0.00235883	0.95131	0.368923
		GECs	DKD	Control	COL3A1	0.0245549	0.015316	0.95288	0.680972
		GECs	SGLT2i	Control	COL4A3	0.00527749	0	0.95888	32.2972
		GECs	SGLT2i	Control	PDGFRA	0.00363292	0.00235883	0.97943	0.623062
		GECs	DKD	Control	PDGFRB	0.00798939	0.0176094	0.99961	-1.14019
		DCT	SGLT2i	Control	CALR	1.25583	0.690012	0	0.863951
		DCT	DKD	Control	CALR	1.06234	0.690012	0	0.622553
		DCT	SGLT2i	Control	HSPA5	0.939403	0.609989	0.00037	0.622961
		DCT	SGLT2i	Control	AIFM1	0.192975	0.123369	0.01718	0.645441
		DCT	SGLT2i	Control	ORAI2	0.140465	0.0468166	0.01803	1.58512
		DCT	DKD	Control	AIFM1	0.181776	0.123369	0.01807	0.559184
		DCT	SGLT2i	Control	CLDN7	0.468474	0.371632	0.02729	0.334095
		DCT	SGLT2i	Control	DDIT3	0.275666	0.171427	0.04152	0.685324
		DCT	SGLT2i	Control	ITGB1	0.506522	0.449724	0.04715	0.171585
		DCT	DKD	Control	HSPA5	0.746869	0.609989	0.08408	0.292072
		DCT	DKD	Control	ORAI2	0.127276	0.0468166	0.08841	1.44286
		DCT	DKD	Control	ITGB1	0.532653	0.449724	0.10891	0.244157
		DCT	SGLT2i	Control	XBP1	0.27354	0.21196	0.13052	0.367962
		DCT	DKD	Control	XBP1	0.240642	0.21196	0.26788	0.183097
		DCT	DKD	Control	DDIT3	0.198979	0.171427	0.30965	0.215017
		DCT	SGLT2i	Control	ATF6	0.168986	0.125717	0.32858	0.426726
		DCT	SGLT2i	Control	NFATC1	0.0426048	0.0743795	0.40934	-0.803891
		DCT	DKD	Control	JUN	0.0922321	0.0433319	0.48913	1.08984
		DCT	DKD	Control	CLDN7	0.364196	0.371632	0.49503	-0.0291588
		DCT	DKD	Control	CDH1	0.169889	0.150827	0.49845	0.171705
		DCT	DKD	Control	ATF6	0.137566	0.125717	0.54703	0.129946
		DCT	DKD	Control	NFATC1	0.0379023	0.0743795	0.5536	-0.972619
		DCT	DKD	Control	TLN1	0.141042	0.134603	0.58929	0.0674143
		DCT	SGLT2i	Control	FOS	0.0831464	0.0571361	0.60936	0.541253
		DCT	SGLT2i	Control	BAX	0.106052	0.0966576	0.67672	0.133815
		DCT	DKD	Control	TNFRSF10B	0.0463268	0.0768928	0.74742	-0.731002
		DCT	DKD	Control	STIM1	0.00628774	0	0.78106	32.5499
		DCT	SGLT2i	Control	JUN	0.0586725	0.0433319	0.80339	0.437256
		DCT	SGLT2i	Control	NR3C1	0.0273592	0.00236538	0.80614	3.53188
		DCT	DKD	Control	NFATC2	0.00547599	0	0.81683	32.3505
		DCT	DKD	Control	BAX	0.124574	0.0966576	0.82461	0.36605
		DCT	SGLT2i	Control	CDH1	0.133566	0.150827	0.83513	-0.175342
		DCT	SGLT2i	Control	TLN1	0.123564	0.134603	0.83529	-0.123445
		DCT	DKD	Control	FOS	0.12546	0.0571361	0.8376	1.13476
		DCT	SGLT2i	Control	NFATC3	0.0334793	0.0439406	0.84394	-0.392284
		DCT	SGLT2i	Control	TNFRSF10B	0.0740811	0.0768928	0.84732	-0.053743
		DCT	SGLT2i	Control	NFATC2	0.00670638	0	0.85495	32.6429
		DCT	SGLT2i	Control	NFATC4	0.00380673	0	0.88694	31.8259
		DCT	SGLT2i	Control	STIM1	0.00302699	0	0.88694	31.4952
		DCT	DKD	Control	NR3C1	0.00751333	0.00236538	0.9073	1.66738
		DCT	DKD	Control	NFATC3	0.0289938	0.0439406	0.90856	-0.59981
		DCT	SGLT2i	Control	CLDN2	0.00464125	0.000927086	0.91072	2.32374
		DCT	DKD	Control	NFATC4	0.00326435	0	0.92618	31.6042
		DCT	DKD	Control	CCL2	0.0119456	0	0.92618	33.4758
		DCT	DKD	Control	TRPC6	0	0.0013429	0.93564	-30.3227
		DCT	SGLT2i	Control	TRPC6	0.000203632	0.0013429	0.94305	-2.72131
		DCT	SGLT2i	Control	CCL2	0.000563512	0	0.9676	29.0699
		DCT	DKD	Control	CLDN2	0.000497116	0.000927086	0.97241	-0.89912
		DCT	SGLT2i	Control	FKBP5	0.0209433	0.0375452	0.98124	-0.842137
		DCT	DKD	Control	FKBP5	0.00558297	0.0375452	0.99772	-2.74952
