# Supplementary material for: Pathology-oriented multiplexing enables integrative disease mapping
Source: Nature. 2025 Jul 18;644(8076):516–26. doi: 10.1038/s41586-025-09225-2 (PMC12350167; doi:10.1038/s41586-025-09225-2)
Supplement: Supplementary file 3 — Supplementary Tables 1–9. [file 41586_2025_9225_MOESM3_ESM.zip › 2023-11-20558D-s3/R3_Table_S6.xlsx]

## Sheet: TS6
	Table S6. Antibody panel for Figure 4
	Protein	Target
	ABCG2	Brush border of proximal tubular epithelial cell
	ACE2	Brush border of proximal tubular epithelial cell
	Adiponectin	Fatty acid metabolism
	AIFM1	Mitochondrial oxidative phosphorylation
	AKAP12	Parietal epithelial cell
	AKR1B1	Distal convoluted tubule, collecting duct
	AKR1C1	Proximal tubular epithelial cell
	Alpha B crystallin	Hypoxia mediated signaling
	ANXA3	Parietal epithelial cell, neutrophil
	Aquaporin 2	Collecting duct (principal cell)
	c-Fos	AP-1 signaling
	C1QA	Macrophage, fibroblast
	Calbindin-D	Distal convoluted tubule
	Calpain small subunit 1	Calcium signaling
	Calpastatin	Inhibition of calpain
	Calreticulin	Endoplasmic reticulum
	Carbonic anhydrase 9	Hypoxia mediated signaling
	Catalase	ROS mediated signaling
	CD200	Costimulating T-cell proliferation
	CD206	M2 macrophage, distal convoluted tubule
	CD3	T cell
	CD34	Endothelial cell
	CD4	Th cell
	CD41	Integrin signaling
	CD44	Activated parietal epithelial cells and immune cells
	CD68	Macrophage
	CD79a	B cell, plasma cell
	CD8a	Cytotoxic T cell
	Claudin 1	Tight junction, pariatal epithelial cells
	Claudin 10	Later segment of PCT, LOH
	Collagen type III	Extracellular matrix
	Collagen type IV	Extracellular matrix
	Cubilin	Brush border of proximal tubular epithelial cell
	Cyclin B1	Cell cycle
	Cytochrome C	Electron transport chain in mitochondria
	Cytokeratin 19	Collecting duct
	Cytokeratin 7	Collecting duct
	Cytokeratin 8	Collecting duct
	DACH1	Podocyte
	Decorin	EGF, VEGF, TGF-b1 signaling
	DRAQ5	dsDNA
	E-Cadherin	Distal convoluted tubule, collecting duct
	EEA1	Early endosome
	EHD3	Glomerular endothelial cell
	Endomucin	Endothelial cell
	eNOS	NO mediated signaling
	Ezrin	Plasma membrane-microfilament linker
	FAM189A2	Negative regulation of the CXCL12/CXCR4 signaling pathway
	Fibronectin	Extracellular matrix
	FKBP51	Negative regulation of the glucocorticoid signaling
	FXYD4	Collecting duct (principal cell)
	Glucocorticoid receptor	Glucocorticoid signaling
	Glycophorin A	Red blood cell
	GPX1	ROS mediated signaling
	GPX3	ROS mediated signaling
	GRP78	Endoplasmic reticulum stress
	H3	Nucleus
	HB-EGF	EGFR signaling
	HMOX1	Hypoxia and ROS mediated signaling
	HSD11B2	Collecting duct
	KIM-1	Tubular injury morecule
	IBA1	Podocyte, macrophage
	iNOS	NO mediated signaling
	Integrin-α1	Integrin signaling
	Integrin-α3	Integrin signaling
	Integrin-β1	Integrin signaling
	Ki-67	Cell proliferation
	Laminin	ECM
	LEL	Distal convoluted tubule, collecting duct
	LTL	Proximal tubular epithelial cell
	MCT1	Proximal tubular epithelial cell
	MERTK	MERTK signaling
	MPO	Neutrophil
	Nephrin	Podocyte (slit diaphragm)
	NHS-e	Pan-protein
	NOX4	Hypoxia mediated signaling
	NQO1	Hypoxia and ROS mediated signaling
	PCK1	Glucogenesis
	PCNA	Cell proliferation
	PDGFRβ	PDGF signaling
	Periostin	Extracellular matrix
	Phospho-AMPKa	AMPK signaling
	Phospho-c-Jun	JNK signaling
	Phospho-ERK1/2	MAPK/ERK signaling
	Phospho-ezrin/radixin/moesin	Cytoskeleton remodeling
	Phospho-GSK3b	GSK3 signaling
	Phospho-histone H3	Post-translational modification
	Phospho-JAK2	JAK/STAT signaling
	Phospho-ribosomal protein S6	mTOR signaling
	Phospho-SMAD2	TGF-β/SMAD signaling
	Phospho-SMAD3	TGF-β/SMAD signaling
	Phospho-STAT1	JAK/STAT signaling
	Phospho-STAT3	JAK/STAT signaling
	PITX2	Proximal tubular epithelial cell, descending thin limb
	Podocin	Podocyte (slit diaphragm)
	Proteasome 20S LMP7	Immunoproteasome
	Protein disulfide isomerase	Endoplasmic reticulum
	RAB5a	Early endosome
	RAB7	Late endosome
	RAP1GAP	Negative regulation of Rap1 signaling
	Sclerostin	Negative regulation of Wnt signaling
	p62/SQSTM1	Autophagy
	Sirtuin-1	SirT1 signaling
	SLC12A3	Distal convoluted tubule
	SOD1	Hypoxia and ROS mediated signaling
	SOD2	Mitochondria
	SR-B1	Brush border of proximal tubular epithelial cell
	STAT2	JAK/STAT signaling
	Survivin	Cell proliferation
	Talin1	Integrin signaling
	TRPC6	Calcium signaling
	Ubiquityl-histone H2B	Post-translational modification
	Uromodulin	Thick ascending limb
	Villin 1	Brush border of proximal tubular epithelial cell
	Vimentin	Intermediate filament
	vWF	Endothelial cell
	WT1	Podocyte
	ZO-1	Tight junction
	α-SMA (ACTA2)	Vascular smooth muscle cell, myofibroblast
	β-Actin	Filaments
	β-catenin	Canonical Wnt signaling, adherens junction
	β-tubulin	Microtubule
