# Supplementary material for: Pathology-oriented multiplexing enables integrative disease mapping
Source: Nature. 2025 Jul 18;644(8076):516–26. doi: 10.1038/s41586-025-09225-2 (PMC12350167; doi:10.1038/s41586-025-09225-2)
Supplement: Supplementary file 3 — Supplementary Tables 1–9. [file 41586_2025_9225_MOESM3_ESM.zip › 2023-11-20558D-s3/R3_Table_S7.xlsx]

## Sheet: TS7
	Table S7. Overview of markers per cycle per experiment
	Figure 2			Figure 3, Plate 1			Figure 3, Plate 2			Figure 4
	Cycle	Markers		Cycle	Markers		Cycle	Markers		Cycle	Markers
	1	ANXA3, SYNPO		1	DACH1		1	DACH1		1	PCK1
	2	CD3		2	CD44		2	CD44		2	SOST
	3	QC: secondaries		3	ITGB1		3	LAMP1		3	Excluded
	4	PDCN, 5mC		4	VMT		4	VMT, p-ERM		4	SLC12A3, UMOD
	5	DACH1, PDPN		5	ACTA2, AIFM1		5	WT1, AIFM1		5	FKBP51
	6	GR, AQP2		6	COL5		6	CK8, RAP1GAP		6	TRPC6, CAT, CD3
	7	ITGB1, ACTA2		7	RAP1GAP, CK8		7	ACTA2, c-Fos		7	ACE2
	8	Excluded		8	c-Fos		8	KIM1, p-rp-S6		8	QC: secondaries
	9	Excluded		9	KIM1, p-rp-S6		9	CCNB1		9	AQP2, SOD1, DCN
	10	FN		10	CCNB1		10	PDI, COL4		10	CLDN1, HMOX1, KIM1
	11	p-rp-S6		11	PDI, COL4		11	p-ERK1/2		11	EHD3, GPX1
	12	Excluded		12	WT1, p-ERM		12	PCNA, SQSTM1		12	p-ERM, AKR1C1, GPX3
	13	QC: secondaries		13	p-ERK1/2		13	GYPA, ANXA3		13	p-STAT3, PITX2
	14	EZR, EMCN		14	PCNA		14	p-STAT3		14	CCNB1, CD44, CA9
	15	IL1RA, NPHN		15	GYPA, ANXA3		15	CD3, vWF		15	CD34, CD4
	16	p57		16	Excluded		16	QC: secondaries		16	QC: secondaries
	17	Excluded		17	CD3, vWF		17	ITGB1		17	AIFM1, PDI, VMT
	18	LAMP1, ZO1		18	LAMP1		18	Excluded		18	ITGB1, CD68
	19	Excluded		19	QC: secondaries		19	MPO, IL1RA		19	AKR1B1, CRYAB, CD200
	20	Excluded		20	EEA1, LC3B		20	ACE2, RAB7		20	COL4, CD79a
	21	TH		21	MPO, CRT		21	CRT, QC: ACE2		21	ANXA3, MPO, CDH1
	22	p-c-Jun		22	CD42b		22	EHD3, CAPNS1		22	CAPNS1, HSD11B2, HB-EGF
	23	QC: secondaries		23	SQSTM1		23	HSD11B2, CTNNB1		23	CAST
	24	CD9		24	ACE2, RAB7		24	FKBP5, p-c-Jun		24	GR, NOX4
	25	QC: SYNPO		25	CLDN1		25	CD68, LMP7		25	DACH1, CD8a
	26	Excluded		26	p-STAT3		26	IBA1, uH2B		26	CRT
	27	Excluded		27	u-H2B		27	EEA1, LC3B		27	QC, PDGFRB
	28	VMT		28	IL1RA		28	FN		28	COL3
	29	Excluded		29	IBA1, p-H3		29	TLN1		29	TLN1, WT1
	30	Excluded		30	CTNNB1		30	CLDN1		30	FAM189A2, eNOS
	31	EEA1		31	CD68, p-c-Jun		31	CD4, CD42b		31	p-SMAD3, PCNA
	32	Excluded		32	LMP7		32	NPHN, p-H3		32	p-SMAD2, ITGa3
	33	GATA3		33	p-ERK1/2		33	COL5		33	p-AMPKa
	34	RAB7, LMNB1		34	FN		34	CAST		34	SOD2, Ki-67
	35	OAT1		35	TLN1		35	TRPC6		35	C1QA
	36	PDGFRB		36	CAPNS1		36	SRB1		36	FN, NQO1
	37	Excluded		37	CAST		37	GR		37	QC: secondaries
	38	CRT		38	TRPC6		38	GRP78		38	CK8
	39	QC: secondaries		39	NPHN, CK19		39	CK19		39	FXYD4, AdipoQ
	40	LMP7		40	EHD3, CD41		40	CD41		40	p-GSK3b, Cyt-c
	41	Excluded		41	SRB1		41	COL3		41	CTNNB1
	42	RAP1GAP		42	Excluded		42	LTL, LEL		42	SirT1
				43	FKBP5					43	BIRC5
	TOTAL	33		44	CD4, GR		TOTAL	60		44	CLDN10, MCT1
		(plus nuclear reference each cycle)		45	HSD11B2, GRP78			(plus nuclear reference each cycle)		45	CK19, POSTN
				46	Excluded					46	EMCN
				47	COL3					47	GRP78, CD206
				48	LTL, LEL					48	SRB1
										49	Excluded
				TOTAL	60					50	QC: secondaries
					(plus nuclear reference each cycle)					51	vWF
										52	SQSTM1
										53	RAP1GAP, EEA1
										54	LMP7, GYPA
										55	u-H2B
										56	RAB7, RAB5a
										57	Excluded
										58	p-ERK1/2
										59	p-c-Jun
										60	p-H3
										61	Excluded
										62	Excluded
										63	ZO1
										64	EZR, ACTB
										65	CD41, ITGA1
										66	LAMC3, CALB1
										67	STAT2, MERTK
										68	Excluded
										69	QC: secondaries
										70	QC: AQP2, SOD1, DCR
										71	iNOS
										72	ACTA2, DRAQ5
										73	c-Fos, LEL, LTL
										74	Excluded
										75	Excluded
										76	Excluded
										77	p-JAK2
										78	CUBN
										79	AKAP12
										80	IBA1
										81	Excluded
										82	CK7
										83	NPHN
										84	Excluded
										85	p-rp-S6
										86	H3
										87	TUBB
										88	VIL1
										89	NPHS2
										90	ABCG2
										91	p-STAT1
										92	Excluded
										93	Excluded
										94	Excluded
										95	Excluded
										TOTAL	121
											(plus NHS-E at baseline)
