# Supplementary material for: Pathology-oriented multiplexing enables integrative disease mapping
Source: Nature. 2025 Jul 18;644(8076):516–26. doi: 10.1038/s41586-025-09225-2 (PMC12350167; doi:10.1038/s41586-025-09225-2)
Supplement: Supplementary file 3 — Supplementary Tables 1–9. [file 41586_2025_9225_MOESM3_ESM.zip › 2023-11-20558D-s3/R3_Table_S8.xlsx]

## Sheet: TS8
	Table S8. Calculations for microscopy time per experiment
	Figure #	Microscope	Modality	# of ROI	Time (s) per ROI	Image acquisition time (min)
	2	LSM800 (Zeiss)	Confocal	40	40	27
	3	Thunder (Leica)	Widefield	422	5	35
	4	CD7 (Zeiss)	Confocal	284	28	133
