# Supplementary material for: Pathology-oriented multiplexing enables integrative disease mapping
Source: Nature. 2025 Jul 18;644(8076):516–26. doi: 10.1038/s41586-025-09225-2 (PMC12350167; doi:10.1038/s41586-025-09225-2)
Supplement: Supplementary file 3 — Supplementary Tables 1–9. [file 41586_2025_9225_MOESM3_ESM.zip › 2023-11-20558D-s3/R3_Table_S9.xlsx]

## Sheet: TS9
	Table S9. The settings of the solution containers corresponding to each G-code
				G-code
				BSA to Elu			1st Ab to Img			Elu to Img
		Number		Solution	Volume		Solution	Volume		Solution	Volume
		1		5% BSA	10 ml		Wash buffer	10 ml		Wash buffer	10 ml
		2		Wash buffer	10 ml		Wash buffer	10 ml		Wash buffer	10 ml
		3		Wash buffer	10 ml		Primary antibody	7 ml		Elution buffer	7 ml
		4		Wash buffer	10 ml		Wash buffer	10 ml		Elution buffer	7 ml
		5		Elution buffer	7 ml		Wash buffer	10 ml		Elution buffer	7 ml
		6		Elution buffer	7 ml		Wash buffer	10 ml		Elution buffer	7 ml
		7		Elution buffer	7 ml		Secondary antibody	7 ml		Wash buffer	10 ml
		8		Elution buffer	7 ml		Wash buffer	10 ml		Wash buffer	10 ml
		9		Wash buffer	10 ml		Wash buffer	10 ml		Wash buffer	10 ml
		10		Wash buffer	10 ml		Wash buffer	10 ml		Imaging buffer	7 ml
		11		Wash buffer	10 ml		Imaging buffer	7 ml		Imaging buffer	7 ml
		12		Imaging buffer	7 ml		Imaging buffer	7 ml		No container
