# Supplementary material for: Pathology-oriented multiplexing enables integrative disease mapping
Source: Nature. 2025 Jul 18;644(8076):516–26. doi: 10.1038/s41586-025-09225-2 (PMC12350167; doi:10.1038/s41586-025-09225-2)
Supplement: Supplementary file 5 — Source Data Fig. 2 [file 41586_2025_9225_MOESM5_ESM.xlsx]

## Sheet: Fig2c
Cluster abundance
C28			C21			C4			C7
Controls	Acute injury		Controls	Acute injury		Controls	cGN		Controls	cGN
0.023253	0.021634		0.013122	0.028357		0.017192	0.013754		0.014104	0.030202
0.026396	0.019217		0.021864	0.030007		0.020722	0.01294		0.018872	0.039088
0.029274	0.017227		0.013427	0.020571		0.016193	0.025755		0.022594	0.045053
0.025142	0.021233		0.016614	0.026184		0.013008	0.013286		0.014257	0.042317
0.023983	0.021144		0.016932	0.039139		0.021376	0.011601		0.030845	0.042321
0.027874	0.018186		0.012763	0.027013		0.017737	0.017176		0.027013	0.08529
0.038301	0.01413		0.020199	0.021332		0.017564	0.013633		0.033253	0.053988
0.029791	0.015736		0.020111	0.029399		0.019252	0.010838		0.039052	0.075911
0.033619	0.020948		0.014967	0.062053		0.031272	0.004904		0.045893	0.057157
0.027321	0.019139		0.014505	0.030254		0.01219	0.008825		0.033984	0.054948
0.048509	0.017326		0.02872	0.028849		0.012598	0.004399		0.035177	0.057943
							0.016679			0.046819
P<0.0001			P=0.0001				0.016127			0.048868
							0.02553			0.040176
							0.016163			0.036629
							0.011544			0.061073
							0.017732			0.039351
							0.010221			0.072973
						P=0.03			P<0.0001
Statistics: two-tailed Mann-Whitney test

## Sheet: Fig2d
Controls vs acute injury				Controls vs cGN				C21 contributors
Cluster ID	Log2 FC	Log10 P value		Cluster ID	Log2 FC	Log10 P value		Marker ID	Log2 FC	Mean intensity
1	0.242956	0.420351		1	-0.0485947	0.072645		p-c-Jun	4.59463	0.419972
2	-0.56897	1.6196		2	-0.201917	0.455565		GR	1.52893	0.090873
3	-0.22405	0.451927		3	-0.440028	1.23823		Vimentin	1.23768	0.0556881
4	0.0976467	0.147924		4	-0.375698	1.21461		DRAQ5	1.22004	0.162529
5	0.460829	1.0649		5	0.178802	0.416206		Podocin	0.536505	0.0541038
6	0.196687	0.551721		6	0.595807	3.44566		rab7	0.397603	0.0489422
7	-0.539251	1.71242		7	0.85135	4.41819		SNP	0.366149	0.0765039
8	-0.75492	1.01861		8	-1.01266	1.28246		LMP7	0.247257	0.042633
9	-0.916815	1.40981		9	0.852963	1.75037		ANXA	0.246361	0.0463462
12	-0.564865	2.34636		12	0.720622	4.52113		LaminB	0.21931	0.0297718
13	-0.538669	2.65057		13	0.207346	0.928795		Lamp1	0.172711	0.0389386
14	-0.208557	0.308319		14	-0.264758	0.458182		EEA1	0.147746	0.0662622
15	-0.71153	1.73256		15	0.184115	0.358148		CD9	0.123057	0.0249982
16	-0.579916	1.29401		16	0.443038	0.97701		DACH1	0.0233627	0.0179405
17	-0.624964	2.02221		17	-0.670745	1.58019		prpS6	-0.0537737	0.0500511
19	0.76722	2.95996		19	-0.366103	0.98865		Nephrin	-0.187308	0.0407555
20	-0.547428	1.05763		20	-0.213723	0.330743		Podoplanin	-0.266863	0.0163352
21	0.828599	2.81394		21	1.57474	6.80657		p57	-0.286675	0.0189474
22	0.0313382	0.0507358		22	-0.0649986	0.100294		ILR1A	-0.300708	0.0292284
23	-0.0229358	0.0481167		23	-0.56948	3.16751		GATA3	-0.303775	0.0170845
24	-0.0267914	0.0602177		24	-0.587481	1.86606		5MC	-0.320012	0.0416539
25	0.26955	0.363198		25	0.595722	1.22866		Calreticulin	-0.348868	0.0273101
26	0.618942	5.06842		26	-0.547863	2.45124		CD3	-0.395097	0.0348961
27	0.166741	0.332729		27	-0.423417	0.621328		aSMAfitc	-0.477357	0.0125409
28	-0.695438	4.06819		28	-0.325442	1.52034		TH	-0.506007	0.0174022
29	0.1806	0.179327		29	0.13643	0.0777362		AQP2	-0.511233	0.0119285
30	0.281451	0.536216		30	-0.599494	2.09037		RAP1GAP	-0.629701	0.0226781
								Integrin-B1	-0.679126	0.0337126
								ZO1	-0.729819	0.0271847
								Fibronectin	-0.854003	0.0198822
								Ezrin	-0.855009	0.0326042
								PDGFR	-0.961723	0.013905
								OAT1	-1.19791	0.015171
								Endomucin	-2.64725	0.00290659

## Sheet: Fig2e
Number of cells per ROI
C21 in PTs				C21 in PECs
Controls	Acute injury	cGN		Controls	Acute injury	cGN
1	24	8		2	1	12
1	23	3		4	4	12
0	16	1		4	2	11
1	25	8		3	1	5
2	22	2		1	10	8
3	4	3		2	4	6
3	7	2		2	13	5
1	20	1		0	5	5
2	27	7		0	4	9
2	7	1		2	4	14
3	10	12		0	7	13
		3				4
		2				4
		12				14
		3				3
		3				6
		2				7
		4				13
P=0.0003				P=0.04
P=0.02				P<0.0001
Statistics: ANOVA with Dunnett T3 correction for multiple comparisons

## Sheet: Fig2f
% of gap closure												Mean speed (μm/min)						Mean square displacement
4hrs			8hrs			4hrs			8hrs			Controls veh	Controls JNKi	PDGF+veh	PDGF+JNKi			Controls vehicle (veh)			Controls JNKi			PDGF+veh			PDGF+JNKi
Controls	PDGF		Controls	PDGF		PDGF+veh	PDGF+JNKi		PDGF+veh	PDGF+JNKi		0.326418	0.432924	0.940007	0.911624		Time (min)	Mean	Upper Limit	Lower Limit	Mean	Upper Limit	Lower Limit	Mean	Upper Limit	Lower Limit	Mean	Upper Limit	Lower Limit
16.31	38.07		68.43	86.57		29.9	18.96		82.89	55.95		0.357819	0.264185	0.609368	0.76553		0	0	0	0	0	0	0	0	0	0	0	0	0
19.69	27.55		48.75	66.49		59.11	38.37		100	94.97		0.648609	0.961016	0.358891	0.599866		5	5.62434	5.79793	5.45075	5.696	5.89781	5.49418	13.9872	14.3988	13.5755	13.5628	13.9414	13.1842
30.02	38.9		67.17	100		33.25	22.9		81.17	68.93		0.429592	0.485616	0.515247	0.580805		10	16.3364	17.0108	15.662	16.8054	17.6265	15.9843	44.1789	45.862	42.4958	40.3986	41.8546	38.9427
23.52	40.4		65.31	85.92		28.65	23.06		68.67	59.65		0.277429	0.297539	0.700624	0.546655		15	31.6274	33.0855	30.1694	32.2496	34.0629	30.4363	89.1563	93.2852	85.0273	77.9677	81.4226	74.5128
14.13	18.51		30.48	47.28		34.24	27.75		90.63	64.64		0.16026	0.248032	0.381725	0.195758		20	51.1898	53.9422	48.4374	52.4922	55.882	49.1024	143.123	150.376	135.869	123.388	129.521	117.254
35.45	48.84		67.43	99.2		38.59	26.55		96.01	80.73		0.183013	0.387815	0.424689	0.684016		25	75.7163	80.4117	71.0208	79.1075	84.4437	73.7712	203.375	214.454	192.296	178.911	188.54	169.283
35.35	45.4		69.2	96.25		59.28	36.24		100	92.46		0.430788	0.302752	0.663182	0.395832		30	99.238	105.256	93.2203	105.157	113.292	97.0214	276.877	292.81	260.944	243.653	258.342	228.965
27.16	32.3		55.63	69.95								0.309402	0.632331	0.395305	0.59421		35	131.912	141.244	122.581	134.886	144.79	124.982	366.266	388.657	343.875	311.644	331.193	292.095
31.13	36.85		61.03	79.81		P=0.0024			P=0.0046			0.224845	0.644759	0.348554	0.178867		40	163.269	174.418	152.121	169.656	182.821	156.49	440.877	469.997	411.756	377.331	402.523	352.138
												0.397604	0.990972	0.160047	0.695301		45	194.663	207.753	181.574	203.177	219.538	186.816	544.826	582.444	507.207	471.301	505.022	437.579
P=0.0007			P<0.0001									0.660349	0.300367	0.474746	0.307766		50	232.128	248.23	216.027	243.615	264.314	222.916	622.224	664.618	579.83	536.391	576.257	496.526
												0.166397	0.436118	0.596713	0.485758		55	273.237	292.933	253.54	287.185	313.201	261.168	757.741	814.89	700.593	629.327	677.737	580.916
Statistics: two-tailed, paired, t test.												0.232744	0.436908	0.302712	0.231369		60	322.686	349.307	296.066	331.426	363.746	299.106	850.68	916.502	784.858	734.302	796.226	672.378
												0.411135	0.215305	0.258833	1.01003		65	366.096	395.38	336.813	373.19	407.062	339.318	1015.44	1095.56	935.313	797.709	863.393	732.026
												0.50622	0.139579	0.734491	0.760194		70	409.123	443.199	375.047	433.398	476.67	390.125	1131.39	1225.87	1036.91	909.01	990.029	827.991
												0.362899	0.260149	1.1343	0.521723		75	447.078	482.933	411.222	480.453	532.359	428.548	1230.96	1330.25	1131.66	981.98	1068.92	895.044
												0.134105	0.437516	1.15725	0.29169		80	526.063	574.623	477.504	516.506	572.092	460.92	1312.89	1430.29	1195.49	1064.3	1170.43	958.167
												0.204402	0.642772	0.32187	0.644727		85	582.333	637.383	527.283	589.108	654.169	524.047	1517.85	1652.13	1383.56	1175.18	1290.67	1059.7
												0.179693	0.430136	0.485796	0.629922		90	610.976	664.84	557.111	642.028	712.363	571.693	1639.46	1785.58	1493.33	1209.97	1319.05	1100.89
												0.639421	0.334242	0.706035	0.503618		95	644.524	699.188	589.86	704.02	781.677	626.364	1815.83	1977.3	1654.35	1358.61	1481.93	1235.3
												0.533761	0.383918	0.832466	0.757154		100	721.863	790.445	653.282	748.827	843.856	653.798	1959.69	2165.29	1754.08	1384.8	1546	1223.6
												0.409764	0.387981	0.267337	0.259077		105	790.842	868.431	713.253	824.784	928.415	721.153	2218.52	2455.19	1981.85	1542.43	1719.41	1365.46
												0.154122	0.43226	0.478134	0.347266		110	861.994	948.491	775.496	914.767	1034.36	795.171	2369.02	2618.88	2119.16	1593.94	1763.35	1424.52
												0.332988	0.228874	0.28202	0.231369		115	928.703	1021.37	836.034	956.316	1074.32	838.31	2577.38	2840.52	2314.25	1666.77	1834.29	1499.25
												0.210176	0.637721	0.723141	0.161393		120	1072.79	1196.11	949.463	1010.39	1159.8	860.973	2521.74	2823.55	2219.92	1623.29	1814.9	1431.68
												0.148337	0.396051	0.697292	0.63187		125	1139.72	1274.21	1005.24	1113.31	1282.1	944.519	2692.6	3007.87	2377.34	1722.77	1930.99	1514.54
												0.329118	0.191058	0.457072	0.242065		130	1210.08	1351.48	1068.67	1159.53	1326.58	992.479	2954.51	3296.31	2612.7	1899.74	2144.12	1655.36
												0.482808	0.223267	0.612341	0.769006		135	1257.41	1401.73	1113.09	1224.88	1399.56	1050.21	3149.78	3506.8	2792.76	2063.03	2342.44	1783.61
												0.457655	0.363349	0.330508	0.380053		140	1308.21	1452.88	1163.54	1320.91	1511.84	1129.99	3344.46	3722.32	2966.6	2263.5	2568.48	1958.53
												0.572257	0.622826	1.14204	0.30727		145	1361.08	1508.61	1213.55	1426.79	1640.54	1213.04	3625.03	4031.95	3218.11	2432.13	2752.41	2111.85
												0.851276	0.553406	0.316586	0.480845		150	1412.14	1560.48	1263.81	1499.8	1720.41	1279.2	3733.43	4149.2	3317.65	2433.96	2748.19	2119.74
												0.134183	0.736268	0.623612	0.148373		155	1481.21	1637.57	1324.84	1573.41	1795.16	1351.67	4075.51	4547.31	3603.7	2529.43	2842.83	2216.02
												0.771197	0.687684	0.142316	1.21404		160	1639.28	1855.89	1422.67	1477.08	1708.38	1245.77	3635.73	4124.06	3147.4	2081.81	2389.89	1773.74
												0.517236	0.486413	0.592046	0.565572		165	1729.51	1957.74	1501.27	1639.03	1910.31	1367.74	3923.61	4466.43	3380.8	2272.02	2630.61	1913.43
												0.384584	0.293916	1.00097	0.173602		170	1826.75	2065.54	1587.95	1764.89	2064.16	1465.61	4226.79	4820.46	3633.13	2481.44	2875.09	2087.79
												0.149037	0.298807	0.740328	0.845171		175	1933.25	2187.54	1678.97	1884.46	2205.83	1563.1	4241.64	4822.46	3660.83	2670.1	3076.89	2263.3
												0.581794	0.295601	0.621617	0.372447		180	1947.5	2198.48	1696.51	2004.7	2362.54	1646.86	4417.17	5034.74	3799.6	2843.86	3267.61	2420.11
												0.135903	0.141186	0.275291	0.896524		185	2003.86	2270.12	1737.61	2171.34	2577.43	1765.26	4486.29	5121.28	3851.29	3052.4	3499.26	2605.53
												0.60667	0.494507	0.608313	0.365352		190	2095.74	2373.39	1818.09	2287.15	2722.51	1851.78	4792.81	5470.2	4115.43	3259.4	3747.36	2771.44
												0.357982	0.148454	0.678357	0.33547		195	2187.56	2479.67	1895.44	2379.59	2827.66	1931.52	5112.62	5869.16	4356.09	3418.17	3950.54	2885.8
												0.501658	0.198495	0.872592	0.162527		200	2262.15	2566.03	1958.27	2491.82	2957.67	2025.96	5367.56	6157.98	4577.15	3667.68	4257.63	3077.73
												0.310107	0.593321	0.416834	0.3307		205	2364.68	2682.14	2047.23	2640.52	3156.32	2124.72	5815.35	6670.37	4960.33	3848.24	4466.67	3229.82
												0.672452	0.229026	0.354207	0.393655		210	2469.26	2800.36	2138.16	2753.13	3294.82	2211.43	6233.43	7151.19	5315.66	4101.67	4774.5	3428.84
												0.224924	0.201701	0.686133	0.746854		215	2569.44	2911.58	2227.3	2890.68	3467.47	2313.89	6595.08	7562.21	5627.95	4275.25	4948.05	3602.45
												0.248174	0.80668	0.631596	0.365194		220	2699.5	3055.78	2343.22	3039.67	3662.6	2416.74	6659.74	7636.87	5682.62	4387.45	5066.77	3708.13
												1.47219	0.357011	0.941008	0.815191		225	2819.8	3187.41	2452.19	3103.76	3712.22	2495.31	7019.75	8026.24	6013.26	4478.49	5152.56	3804.42
												0.884397	0.331341	1.17734	0.339796		230	2924.12	3306.27	2541.97	3156.85	3752.76	2560.94	7428.95	8481.13	6376.78	4694.75	5393.64	3995.87
												1.35718	0.161118	0.365975	0.546277
												0.497248	0.399376	0.783137	0.755269									P=0.004
												0.535043	0.302313	0.934247	0.433964
												0.579117	0.211497	1.17895	0.382298		Statistics: ANOVA with Holm-Sidak correction for multiple comparisons
												0.641876	0.211061	0.532473	0.519837
												0.567148	0.566078	0.152483	0.371418
												0.522698	0.141846	0.86613	0.46975
												0.449079	0.814983	0.546948	0.131369
												0.433616	0.224985	0.583188	0.646682
												0.93467	0.784235	0.83166	0.454702
												0.557401	1.02773	0.383209	0.150721
												0.566202	0.874089	0.882541	0.487533
												0.595071	1.37402	1.60699	0.560917
												0.926033	0.995176	0.983967	0.252281
													0.605916	1.15283	1.00287
													0.829317	0.869301	0.45008
													1.39205	0.87797	0.676514
													1.32744	1.28162	0.424402
													0.689366	2.2726	0.884409
													0.86791	0.629423	0.13911
													0.892015	1.76841	0.4361
													0.795094	0.807907	0.525867
													0.851354	1.22444	0.685282
													0.522384	0.834145	0.740853
													1.2143	1.09227	0.570616
													0.493985	1.39895	0.836792
													0.732491	1.08605	0.752249
													0.537886	1.23439	0.868174
													0.561962	0.879531	0.55988
													0.578418	1.50131	1.43731
													1.51697	1.27265	1.19669
													0.739053	0.412282	0.998377
													0.506998	0.844464	0.956213
													0.368843	1.81141	0.830795
													0.633716	1.00174	1.2603
													0.397295	1.02766	1.13516
													1.39044	1.43972	1.18739
													0.990983	1.15197	0.289134
													1.34249	0.704703	0.301033
													0.665911	1.13066	0.412662
													1.19912	1.06771	1.07933
													1.21974	0.984788	0.929196
													1.54458	1.31507	1.16488
														1.17942	1.32464
												P=0.18		1.63062	0.869603
														1.35393	0.923379
														1.60056	0.644298
														1.59449	0.988194
														1.06504	1.0651
														1.59588	0.952394
														1.4279	0.885987
															1.34067
												P<0.0001			1.0103
															1.67431
															0.973939
															0.948999
															1.00105
															1.50886
															0.14689
															1.38381
															0.725634
															1.43481
															0.765455
															1.40383
														P=0.0043
												Statistics: ANOVA with Tukey for multiple comparisons

## Sheet: Fig2i-j
Proteinuria (mg/24hr)					Glomerular damage score
d0	Alone	JNKi	Veh		d0	Alone	JNKi	Veh
2.88	207.88	12.35	160.12		0.28	3.26	1.04	2.92
2.16	253.44	17.12	270.32		0.24	2.96	0.92	2.96
5.04	207.88	10.64	187.15		0.48	3.34	1.3	3.16
6.18	253.44	17.69	169.68		0.34	3.04	1.32	2.92
						2.88	0.66	3.56
P=0.006						3.36	1.22	3.26
P=0.2238
					P=0.004
					P=0.08
Statistics: Kruskal-Wallis test with Dunn for multiple comparisons
