# Supplementary material for: Pathology-oriented multiplexing enables integrative disease mapping
Source: Nature. 2025 Jul 18;644(8076):516–26. doi: 10.1038/s41586-025-09225-2 (PMC12350167; doi:10.1038/s41586-025-09225-2)
Supplement: Supplementary file 6 — Source Data Fig. 3 [file 41586_2025_9225_MOESM6_ESM.xlsx]

## Sheet: Fig3b
Cluster ID	Log2 FC	Log10 P value		Marker ID	Log2 FC	Mean intensity
C0	-3.03005	14.2719		AIFM1	4.94407	0.467839
C1	1.11774	3.05229		TRPC6	4.75589	0.455765
C2	-0.375149	0.747994		IL-1RA	1.83066	0.174632
C3	0.268419	0.601037		Calreticulin	1.48943	0.161765
C6	1.28694	4.4379		Calpain	1.48938	0.171055
C7	-0.960558	5.85772		c-fos	1.48338	0.174465
C9	1.6728	5.50222		GRP78	1.38379	0.14666
C11	-3.58457	9.50032		CD3	1.13453	0.11903
C12	-0.479048	0.96023		DACH1	1.05964	0.114141
C13	-0.429098	0.232393		LTL	1.03329	0.0567978
C14	3.43235	7.76805		PDI	0.85877	0.135972
C15	-0.942734	5.66536		CD41	0.847676	0.0888224
C17	-0.732021	2.73386		CK8	0.845219	0.115686
C18	0.943966	1.26189		Talin-1	0.811349	0.118581
C19	5.7501	7.25928		HSD11B2	0.786471	0.0658323
C20	-0.580463	2.01958		p62	0.694852	0.0539508
C21	-3.99193	6.6675		MPO	0.649983	0.0884616
C22	0.184778	0.205021		p-rp-S6	0.591984	0.0795268
C24	-0.651596	2.60523		p-H3	0.576377	0.102691
C25	-0.537	1.2561		p-c-Jun	0.57158	0.101195
C26	-0.584792	1.68694		WT1	0.527343	0.0812354
C28	0.961819	5.99908		RAP1gap	0.507532	0.0755321
C31	0.629976	2.23404		CD42b	0.500656	0.0976453
C32	-3.96084	4.95119		LAMP1	0.484868	0.0780831
C37	-1.60553	6.76079		CD44	0.482573	0.0846139
C39	1.47443	9.26043		p-STAT3	0.475135	0.0870457
C41	0.173227	0.488904		GFA	0.464283	0.0263684
C44	-1.51141	7.28568		EEA1	0.452943	0.0928279
				CD68	0.43577	0.0794838
				Cyclin-B1	0.422916	0.0640816
				SR-B1	0.390074	0.0762099
				CD4	0.388391	0.0905392
				FKBP5	0.302986	0.0553397
				Collagen-V	0.289557	0.101775
				hTIM-1	0.279443	0.0642634
				GR	0.279429	0.0732184
				β-catenin	0.207921	0.0836983
				RAB7	0.194929	0.0524358
				PCNA	0.147143	0.0656739
				LC3B	0.0520902	0.0701354
				Claudin-1	-0.0190275	0.0604402
				LMP7	-0.0292813	0.05949
				LEL	-0.0421718	0.0427932
				EHD3	-0.130255	0.0536918
				ANXA3	-0.172132	0.0336269
				Vimentin	-0.185344	0.0314708
				Nephrin	-0.212291	0.0568825
				αSMA	-0.2744	0.0306973
				ACE2	-0.441774	0.0153164
				vWF	-0.448388	0.0338053
				Integrin-β1	-0.694761	0.0437046
				Calpastatin	-0.715292	0.034289
				u-H2B	-0.808548	0.023777
				p-Erk1-2	-0.867253	0.0308906
				Collagen-IV	-0.867525	0.0333255
				CK19	-0.95673	0.0108267
				IBA1	-1.14487	0.0206564
				Collagen-III	-1.61649	0.0216048
				Draq5	-1.71846	0.0177461
				p-ezrin	-1.87109	0.00832904
				FN	-2.03375	0.0138874

## Sheet: Fig3c
Fold-Change (top MC)					Abundance MC16			Cluster abundance for MC16
MC16	MC4	MC0	MC21		Controls	DKD		C19	C39	C6	C17	C44	C2
174.5	75.9	18.1	5.6		0.00104591	0.0741715		0.425188	0.18787	0.0380079	0.0339088	0.0311066	0.0254801
					0	0.16917
					0.000208681	0.0601264
					0	0.0850617
					0.000257732	0.0421121
					0.00017618	0.0335208
					0.000689103	0.150445
					0.000683456	0.109658
					0.000508959	0.0720167
					0.00016292	0.128614
					0.00154321	0.145949
					9.85319e-05	0.0729407
					0.000135139	0.0579773
					0.000100735	0.179105
					0.000574303	0.110381
					0.000542917	0.1127
					0.00142891	0.0313939
					0.00111138	0.0965761
						0.0372799
						0.0273687
					P<0.0001
				Statistics: two-tailed, unpaired, t test

## Sheet: Fig3g
Log2 fold-change (DKD vs controls)
AIFM1	TRPC6	CALR	HSPA5	NR3C1	FKBP5	ITGB1
0.754322	0.760317	1.85647	1.3595	0.3805	0.405434	1.24634
Log2 fold-change (cGMP modulation vs controls)
AIFM1	TRPC6	CALR	HSPA5	NR3C1	FKBP5	ITGB1
-0.0793571	0.603032	0.74965	0.699719	0.234082	1.3386	0.701216
