# Supplementary material for: Pathology-oriented multiplexing enables integrative disease mapping
Source: Nature. 2025 Jul 18;644(8076):516–26. doi: 10.1038/s41586-025-09225-2 (PMC12350167; doi:10.1038/s41586-025-09225-2)
Supplement: Supplementary file 7 — Source Data Fig. 4 [file 41586_2025_9225_MOESM7_ESM.xlsx]

## Sheet: Fig4b
HC vs T2D (glom)				HC vs T2D (tub)				T2D vs SGLT2i (glom)				T2D vs SGLT2i (tub)				HC vs SGLT2i (glom)				HC vs SGLT2i (tub)
Cluster ID	log2_fold_change	log10_p_value		Cluster ID	log2_fold_change	log10_p_value		Cluster ID	log2_fold_change	log10_p_value		Cluster ID	log2_fold_change	log10_p_value		Cluster ID	log2_fold_change	log10_p_value		Cluster ID	log2_fold_change	log10_p_value
1	0.296501	0.954302		1	0.446756	0.51122		1	-0.562087	3.05098		1	-0.529491	1.57942		1	-0.265586	1.04823		1	-0.0827348	0.108513
2	-0.238168	0.373551		2	0.612282	0.372287		2	0.328876	0.748044		2	-0.182541	0.217757		2	0.0907082	0.160554		2	0.429741	0.47694
3	-0.549012	2.65304		3	0.263583	0.254775		3	0.293333	1.28238		3	0.100149	0.2131		3	-0.255678	1.80677		3	0.363733	0.87101
5	1.34732	0.44843		5	0.773998	0.227399		5	-1.17666	0.625348		5	0.161774	0.0998331		5	0.170653	0.129947		5	0.935771	0.518856
6	0.104677	0.179164		6	0.739967	0.808003		6	0.358078	1.2868		6	-0.0168362	0.0259133		6	0.462755	1.71356		6	0.723131	1.18917
8	0.0144562	0.0382682		8	0.190795	0.257762		8	-0.453576	2.44428		8	-0.313059	0.773883		8	-0.43912	1.96887		8	-0.122265	0.145141
11	-0.547814	0.699421		11	-0.623587	1.06143		11	0.926546	1.47979		11	1.41555	2.05065		11	0.378732	0.520765		11	0.791963	0.580618
13	-0.244882	1.63921		13	-0.297517	0.457592		13	0.279035	1.90176		13	-0.103196	0.178717		13	0.0341525	0.111382		13	-0.400712	0.77449
14	-1.80237	1.70702		14	-2.29005	3.27038		14	0.80537	0.630699		14	0.408677	0.354023		14	-0.997002	0.930203		14	-1.88137	3.64873
15	-0.064381	0.0672338		15	1.47573	1.14879		15	0.0657613	0.0925568		15	0.195395	0.187655		15	0.00138022	0.00137153		15	1.67112	1.02693
16	-0.915134	1.71679		16	0.185132	0.0927661		16	0.976047	1.69786		16	0.283182	0.206253		16	0.0609133	0.055358		16	0.468314	0.227485
19	-1.24974	3.56282		19	0.981909	0.731031		19	1.49544	3.59868		19	1.30092	1.54534		19	0.245697	0.328144		19	2.28283	1.20907
21	-0.310055	0.307431		21	-0.221456	0.104279		21	-0.878578	1.24693		21	-0.51072	0.476289		21	-1.18863	4.62242		21	-0.732176	0.886189
22	0.0501337	0.0973279		22	0.560345	0.525236		22	0.404271	1.50552		22	-0.305004	0.631586		22	0.454405	1.31116		22	0.255341	0.222169
23	-0.607677	1.11608		23	-0.100435	0.0480825		23	0.947828	3.6437		23	1.06796	3.10188		23	0.340151	0.893428		23	0.967526	2.20792
24	-0.199407	0.541914		24	-0.0508523	0.0376483		24	-0.0290338	0.0643703		24	0.111487	0.19857		24	-0.228441	0.691016		24	0.0606344	0.0579624
25	-0.646732	5.8043		25	-0.32243	0.769845		25	0.0887958	0.37158		25	-0.141222	0.44294		25	-0.557936	6.89822		25	-0.463651	2.13687
26	-0.817119	1.75512		26	0.551411	0.396909		26	0.76727	2.63027		26	0.688935	1.76982		26	-0.0498486	0.07049		26	1.24035	2.30859
27	-0.989002	2.69907		27	-0.146078	0.0695455		27	-0.280768	0.432841		27	0.0479668	0.0453908		27	-1.26977	6.05461		27	-0.0981114	0.0686172
28	0.837886	2.55957		28	3.77319	0.329984		28	1.78142	0.831224		28	-2.60961	0.891144		28	2.61931	0.827543		28	1.16358	2.01975
29	0.169624	0.468792		29	-0.709207	0.710231		29	0.124757	0.3735		29	0.735168	1.49765		29	0.294381	1.06489		29	0.0259605	0.0183456
31	0.224058	0.307237		31	1.88374	1.89226		31	0.221218	0.48167		31	-1.50559	5.05148		31	0.445276	0.910816		31	0.378157	0.320232
32	-0.191751	0.2179		32	-0.946094	0.712764		32	-0.236939	0.334356		32	-0.000539321	0.000484071		32	-0.42869	1.53819		32	-0.946633	1.38074
33	0.26962	1.09154		33	0.510648	0.721986		33	-0.226954	1.09299		33	-0.121757	0.329919		33	0.0426658	0.125687		33	0.388892	1.23088
35	-2.00106	5.66434		35	-1.09855	0.748684		35	2.3884	10.1474		35	2.09193	4.90823		35	0.387341	0.961966		35	0.993374	1.1808
36	-0.228472	0.550767		36	1.17542	0.662481		36	-0.898374	4.08164		36	-0.842176	1.1431		36	-1.12685	6.08881		36	0.333244	0.177553
37	0.0533068	0.0970559		37	1.1237	1.18135		37	-0.0613033	0.132667		37	-0.0883879	0.119737		37	-0.00799653	0.0166092		37	1.03531	1.1885
38	1.55963	5.97682		38	0.599763	0.585006		38	-0.725241	4.2969		38	-0.380195	0.83699		38	0.834386	6.5151		38	0.219568	0.290599
39	0.805045	2.95985		39	1.38523	0.434077		39	0.0955691	0.182969		39	-0.497266	0.418767		39	0.900614	2.66183		39	0.887962	0.686018
40	-3.82044	2.13192		40	-5.13892	3.33708		40	0.277359	0.232325		40	0.468132	0.239002		40	-3.54308	2.83047		40	-4.67079	6.03082
41	2.18002	2.25903		41	4.74363	0.334034		41	-0.800321	1.09561		41	0.0041082	0.00125197		41	1.3797	1.27552		41	4.74774	0.54738
43	-1.43038	7.16691		43	-0.141341	0.179447		43	0.285509	1.65253		43	0.0993854	0.214835		43	-1.14487	7.95102		43	-0.0419559	0.0663258
44	0.300971	1.02405		44	-0.492471	0.89983		44	-0.638408	4.85212		44	-0.549448	1.93194		44	-0.337437	2.30215		44	-1.04192	5.23493
47	-0.342708	0.581712		47	-0.541005	0.595804		47	-0.0375249	0.0507971		47	-0.290503	0.376054		47	-0.380233	0.70387		47	-0.831508	1.47626
48	1.44652	5.5349		48	1.62456	0.60581		48	-0.358203	1.26362		48	0.0575469	0.0382155		48	1.08832	4.81609		48	1.68211	0.870495
49	-0.124333	0.222357		49	-0.535284	0.369608		49	0.397298	0.793658		49	-0.012527	0.0133112		49	0.272965	0.427476		49	-0.547811	0.469819
50	-0.265249	0.732889		50	-0.789472	3.31625		50	0.479128	2.51717		50	0.651252	2.6884		50	0.213879	0.642084		50	-0.138219	0.240762
51	-1.53377	2.30841		51	-2.96122	1.88085		51	-0.157394	0.216619		51	1.1619	1.05657		51	-1.69117	3.39524		51	-1.79932	1.95417
53	0.828371	1.39264		53	2.12183	1.26142		53	-0.522784	1.03124		53	-0.505428	0.689176		53	0.305587	0.445618		53	1.61641	1.14569
54	0.821768	3.75186		54	0.746449	0.831143		54	0.130669	0.356887		54	-0.103423	0.0771805		54	0.952437	4.39141		54	0.643026	0.289942
55	-0.247142	0.415278		55	0.90992	0.5294		55	0.450318	0.924968		55	0.717689	0.893173		55	0.203175	0.29726		55	1.62761	1.10412
56	0.25844	1.07691		56	0.440416	0.654		56	-0.401461	2.69764		56	-0.20337	0.67059		56	-0.143021	0.583514		56	0.237046	0.71688
57	0.102657	0.110854		57	1.27439	0.857257		57	-0.0216303	0.0262111		57	-0.213805	0.24051		57	0.0810267	0.080778		57	1.06058	0.841967
58	0.836154	3.85624		58	2.23276	0.420828		58	-0.460972	2.57897		58	-1.27038	0.79571		58	0.375182	1.49141		58	0.962377	0.359285
62	-0.0296069	0.100231		62	0.133699	0.246992		62	0.0472993	0.215413		62	-0.047573	0.137496		62	0.0176924	0.0657409		62	0.0861264	0.183322
64	-0.0866175	0.168785		64	-0.205906	0.27416		64	-0.565052	2.74195		64	-0.154823	0.352962		64	-0.651669	4.57521		64	-0.360729	0.937884
67	-0.0987575	0.265922		67	0.18465	0.232187		67	-0.431976	1.93397		67	-0.545722	1.76304		67	-0.530733	2.31441		67	-0.361072	0.57867
69	-0.463974	2.68744		69	0.0269917	0.0374168		69	-0.324115	2.21589		69	-0.457532	2.01123		69	-0.788088	8.36389		69	-0.430541	1.44384
71	0.670206	3.55824		71	0.200397	0.173468		71	-0.539625	3.8527		71	-0.955026	3.25338		71	0.130581	0.283546		71	-0.754629	1.92353
72	0.715746	2.80295		72	-0.935559	0.874117		72	-0.107815	0.280196		72	-0.959021	1.91823		72	0.607931	2.08069		72	-1.89458	4.23058
73	-0.177091	0.132237		73	0.297703	0.103466		73	1.4175	3.60415		73	1.0973	1.34648		73	1.24041	2.49677		73	1.39501	1.04231
74	0.0302351	0.017458		74	3.22051	1.12633		74	0.418295	0.396884		74	-0.510106	0.554685		74	0.44853	0.406025		74	2.71041	1.40447
75	-1.14655	3.91758		75	0.124189	0.0989535		75	0.208102	0.614		75	0.0275611	0.0305626		75	-0.93845	4.03023		75	0.15175	0.117162
76	-0.681808	1.44919		76	-0.629042	0.578292		76	0.497405	0.819897		76	-0.0676044	0.0686227		76	-0.184403	0.239007		76	-0.696646	1.11309
78	0.295571	0.549794		78	-3.57468	0.96641		78	-0.495551	1.13654		78	0.277198	0.321383		78	-0.199981	0.264322		78	-3.29748	1.62507
79	-0.521917	0.438058		79	0.0958145	0.038406		79	0.130862	0.123364		79	0.13017	0.111582		79	-0.391055	0.351975		79	0.225985	0.15175
80	0.00691234	0.0216552		80	0.0813366	0.0802594		80	0.240276	2.02163		80	-0.330643	0.991574		80	0.247188	1.64831		80	-0.249306	0.645293
81	-0.9765	0.607848		81	1.26542	0.18545		81	0.750402	0.633282		81	-0.614478	0.260574		81	-0.226097	0.14138		81	0.650946	0.429063
86	-0.516408	4.05959		86	-0.158469	0.292278		86	0.0342504	0.0942011		86	-0.244973	0.698446		86	-0.482157	3.44489		86	-0.403442	0.9113
87	-1.64759	2.91175		87	-3.2313	4.09406		87	0.459738	0.544972		87	0.869153	0.978634		87	-1.18785	2.17056		87	-2.36215	5.41642
88	-0.329521	1.64206		88	-0.354071	0.634657		88	0.0592364	0.218725		88	0.576146	3.39729		88	-0.270285	1.45679		88	0.222074	0.528314
90	-0.0261337	0.0348301		90	1.66898	0.476244		90	-0.988825	4.5836		90	-1.48701	1.42476		90	-1.01496	4.16087		90	0.181973	0.21387
91	0.555138	2.26239		91	1.06906	0.563701		91	-0.232218	0.948083		91	-1.26494	1.70401		91	0.32292	1.33118		91	-0.195888	0.0987952
96	-0.0125408	0.0339183		96	0.0968974	0.117595		96	0.0165799	0.0440972		96	-0.00782436	0.0160609		96	0.00403908	0.00895871		96	0.0890731	0.129335
97	-0.581285	3.55017		97	-0.101694	0.116099		97	0.249932	1.2343		97	0.0598832	0.148724		97	-0.331353	3.35281		97	-0.0418107	0.12646
98	-0.0787349	0.0959944		98	-4.03249	0.958752		98	-0.202586	0.141739		98	0.215124	0.153866		98	-0.281321	0.178118		98	-3.81737	1.63412
99	-0.26213	0.644937		99	-0.0921209	0.0893582		99	0.654543	2.3267		99	0.280935	0.423683		99	0.392413	0.920757		99	0.188814	0.165009
100	-0.753943	8.0641		100	-0.957918	3.11906		100	0.45335	3.44429		100	0.321476	0.9407		100	-0.300593	1.86353		100	-0.636442	1.83622
103	2.18197	0.356163		103	3.63622	0.323044		103	1.33826	0.575442		103	2.99344	1.37228		103	3.52023	1.00033		103	6.62966	0.831937
104	0.706568	5.08038		104	0.660649	1.88195		104	-0.363979	2.53944		104	-0.151651	0.348021		104	0.34259	1.59387		104	0.508997	0.79145
105	0.112037	0.189858		105	0.747019	0.938621		105	0.181166	0.739892		105	-0.4136	1.13296		105	0.293203	0.781431		105	0.333418	0.517319
108	-0.188829	0.400081		108	0.466281	0.431261		108	0.291099	0.924955		108	-0.357113	0.533792		108	0.10227	0.216707		108	0.109168	0.0806681
109	2.77181	0.801217		109	4.02936	0.643559		109	1.84662	1.64323		109	-0.132928	0.0709748		109	4.61843	2.20224		109	3.89643	0.971614
111	0.232736	1.42103		111	0.365583	0.235088		111	0.18102	1.16279		111	-0.789775	1.57096		111	0.413756	3.30405		111	-0.424191	0.84702
112	-0.215644	0.675303		112	0.365359	0.196593		112	-0.217484	0.973938		112	-0.142911	0.16389		112	-0.433128	2.39805		112	0.222447	0.271588
113	2.00724	0.329504		113	2.22566	0.289129		113	3.2942	1.59539		113	5.65749	1.77154		113	5.30144	1.42931		113	7.88315	0.88809
116	-0.624167	3.41776		116	-1.26072	4.12047		116	0.00271442	0.00535016		116	-0.242302	0.616674		116	-0.621453	3.30909		116	-1.50302	8.63204
118	0.305668	0.804497		118	0.577732	0.522116		118	-0.00430351	0.00846183		118	-0.593005	0.664417		118	0.301364	0.972727		118	-0.0152726	0.00621677
121	-0.295229	0.404028		121	-0.967003	1.42947		121	-0.402636	0.710291		121	-0.106346	0.114876		121	-0.697865	1.49132		121	-1.07335	2.54056
122	-1.02734	1.51431		122	-0.169902	0.116338		122	0.729695	1.50015		122	0.942261	1.72004		122	-0.297644	0.378638		122	0.772359	0.741551
123	0.0417551	0.070062		123	1.52062	0.478233		123	-0.553981	2.49603		123	-1.23045	1.24174		123	-0.512226	1.92471		123	0.290164	0.227204
124	-0.644651	1.10461		124	0.841919	0.731002		124	0.38679	0.767512		124	0.422578	0.609127		124	-0.257861	0.381835		124	1.2645	1.17001
125	-0.494093	2.7595		125	-0.697541	0.931781		125	0.191666	0.552371		125	-0.424211	0.796438		125	-0.302427	0.974498		125	-1.12175	4.81665
126	-0.650518	3.20321		126	-0.880686	1.95802		126	0.214975	0.704654		126	0.130589	0.234593		126	-0.435542	2.11919		126	-0.750096	2.48994
127	-1.51937	1.59072		127	-1.43291	0.866984		127	0.73819	0.942289		127	0.865067	0.869793		127	-0.781183	0.989335		127	-0.56784	0.434798
128	-0.913502	0.739659		128	0.118996	0.0434432		128	-0.630691	0.386436		128	1.10854	0.878265		128	-1.54419	3.81552		128	1.22753	0.533245
129	-0.547947	0.908788		129	-0.982064	0.76854		129	0.467426	0.578964		129	1.05121	1.59189		129	-0.080521	0.0717452		129	0.0691467	0.0450248
131	-1.14411	1.64508		131	0.325332	0.143224		131	0.594143	0.956029		131	1.20818	1.54554		131	-0.549969	0.759101		131	1.53351	0.963842
134	-0.184003	0.0801941		134	1.06013	0.214555		134	-0.94086	0.633803		134	0.578468	0.373442		134	-1.12486	1.329		134	1.6386	0.800366
136	-0.530288	0.98678		136	0.269051	0.169847		136	-0.125856	0.176478		136	0.87737	1.37229		136	-0.656143	1.77204		136	1.14642	0.974691
138	0.182047	0.710307		138	0.364458	0.777827		138	0.0303694	0.10284		138	-0.0592711	0.164994		138	0.212417	1.16985		138	0.305187	0.888019
139	-0.212377	0.326329		139	1.18425	0.972501		139	0.2557	0.397431		139	0.255106	0.35521		139	0.043323	0.048582		139	1.43935	1.54861

## Sheet: Fig4d
Log2 fold change
Cluster ID	T2D vs HC	SGLT2i vs HC
34	1.19625	0.808319
38	1.55963	0.834386
41	2.18002	1.3797
48	1.44652	1.08832
63	1.20669	0.381701
68	2.12446	1.25977
18	-3.80925	0.619709
19	-1.24974	0.245697
35	-2.00106	0.387341
40	-3.82044	-3.54309
43	-1.43038	-1.14487
51	-1.53377	-1.69117
75	-1.14655	-0.93845
87	-1.64759	-1.18785
89	-3.68698	-4.39209
